# Supplementary material for: The role of Nef in the long-term persistence of the replication-competent HIV reservoir in South African women
Source: J Virol. 2025 Jun 24;99(7):e00217-25. doi: 10.1128/jvi.00217-25 (PMC12282088; doi:10.1128/jvi.00217-25)
Supplement: Table S1 — Nef subtype prediction using Geno2Pheno. [file jvi.00217-25-s0002.xlsx]

## Sheet: Table S1. Geno2Pheno_CAP nef su
Table S1. Nef subtype prediction for each OGV sequence using the Geno2Pheno Virus Detection and Subtyping tool.
Sample	Result	Subtypes(Probability)	Probability	Subtype (until break at position)	virus
CAP188_NIHU01_nef_OGV_B-W36	Sequence is predicted (fit 91%) to be of HIV subtype C.	C(1)	0.91	C(192),?(194),C(624)	HIV
CAP188_NIHU01_nef_OGV_B-W9	Sequence is predicted (fit 92%) to be of HIV subtype C.	C(1)	0.92	C(191),?(193),C(624)	HIV
CAP188_NIHU01_nef_OGV_W11	Sequence is predicted (fit 91%) to be of HIV subtype C.	C(1)	0.91	C(74),?(86),C(203),?(205),C(636)	HIV
CAP188_NIHU01_nef_OGV_W12	Sequence is predicted (fit 91%) to be of HIV subtype C.	C(1)	0.91	C(191),?(193),C(624)	HIV
CAP188_NIHU01_nef_OGV_W3-P1	Sequence is predicted (fit 91%) to be of HIV subtype C.	C(1)	0.91	C(191),?(193),C(624)	HIV
CAP188_NIHU01_nef_OGV_W3-P2	Sequence is predicted (fit 91%) to be of HIV subtype C.	C(1)	0.91	C(192),?(194),C(624)	HIV
CAP188_NIHU01_nef_OGV_W6	Sequence is predicted (fit 92%) to be of HIV subtype C.	C(1)	0.92	C(191),?(193),C(624)	HIV
CAP188_NIHU01_nef_OGV_W7	Sequence is predicted (fit 91%) to be of HIV subtype C.	C(1)	0.91	C(191),?(193),C(624)	HIV
CAP188_NIHU01_nef_OGV_W8	Sequence is predicted (fit 91%) to be of HIV subtype C.	C(1)	0.91	C(84),?(96),C(203),?(205),C(636)	HIV
CAP206_NIHU01_nef_OGV_B-W12	Sequence is predicted (fit 89%) to be of HIV subtype C.	C(1)	0.89	C(193),?(195),C(624)	HIV
CAP206_NIHU01_nef_OGV_B-W14	Sequence is predicted (fit 89%) to be of HIV subtype C.	C(1)	0.89	C(61),?(70),C(202),?(204),C(633)	HIV
CAP206_NIHU01_nef_OGV_B-W15	Sequence is predicted (fit 91%) to be of HIV subtype C.	C(1)	0.91	C(193),?(195),C(624)	HIV
CAP206_NIHU01_nef_OGV_B-W27	Sequence is predicted (fit 89%) to be of HIV subtype C.	C(1)	0.89	C(58),?(67),C(199),?(201),C(630)	HIV
CAP206_NIHU01_nef_OGV_B-W6	Sequence is predicted (fit 89%) to be of HIV subtype C.	C(1)	0.89	C(58),?(67),C(199),?(201),C(630)	HIV
CAP206_NIHU01_nef_OGV_B-W8	Sequence is predicted (fit 90%) to be of HIV subtype C.	C(1)	0.9	C(193),?(195),C(624)	HIV
CAP206_NIHU01_nef_OGV_W10	Sequence is predicted (fit 90%) to be of HIV subtype C.	C(1)	0.9	C(193),?(195),C(624)	HIV
CAP206_NIHU01_nef_OGV_W12	Sequence is predicted (fit 90%) to be of HIV subtype C.	C(1)	0.9	C(193),?(195),C(624)	HIV
CAP206_NIHU01_nef_OGV_W5	Sequence is predicted (fit 89%) to be of HIV subtype C.	C(1)	0.89	C(217),?(219),C(648)	HIV
CAP217_NIHU01_nef_OGV_B-W10	Sequence is predicted (fit 91%) to be of HIV subtype C.	C(1)	0.91	C(55),?(61),C(184),?(186),C(615)	HIV
CAP217_NIHU01_nef_OGV_B-W17	Sequence is predicted (fit 90%) to be of HIV subtype C.	C(1)	0.9	C(58),?(64),C(187),?(189),C(618)	HIV
CAP217_NIHU01_nef_OGV_W2	Sequence is predicted (fit 90%) to be of HIV subtype C.	C(1)	0.9	C(55),?(61),C(184),?(186),C(615)	HIV
CAP217_NIHU01_nef_OGV_W24	Sequence is predicted (fit 90%) to be of HIV subtype C.	C(1)	0.9	C(70),?(76),C(199),?(201),C(630)	HIV
CAP217_NIHU01_nef_OGV_W3	Sequence is predicted (fit 90%) to be of HIV subtype C.	C(1)	0.9	C(55),?(61),C(184),?(186),C(615)	HIV
CAP217_NIHU01_nef_OGV_W7	Sequence is predicted (fit 90%) to be of HIV subtype C.	C(1)	0.9	C(55),?(61),C(184),?(186),C(615)	HIV
CAP217_NIHU01_nef_OGV_W8	Sequence is predicted (fit 90%) to be of HIV subtype C.	C(1)	0.9	C(55),?(61),C(184),?(186),C(615)	HIV
CAP222_NIHU01_nef_OGV_B-W7	Sequence is predicted (fit 92%) to be of HIV subtype C.	C(1)	0.92	C(214),?(216),C(645)	HIV
CAP222_NIHU01_nef_OGV_B-W8	Sequence is predicted (fit 92%) to be of HIV subtype C.	C(1)	0.92	C(202),?(204),C(633)	HIV
CAP244_NIHU01_nef_OGV_B-W19	Sequence is predicted (fit 89%) to be of HIV subtype C.	C(1)	0.89	C(199),?(201),C(630)	HIV
CAP256_NIHU01_nef_OGV_W19	Sequence is predicted (fit 90%) to be of HIV subtype C.	C(1)	0.9	C(202),?(204),C(633)	HIV
CAP256_NIHU01_nef_OGV_W24	Sequence is predicted (fit 91%) to be of HIV subtype C.	C(1)	0.91	C(202),?(204),C(633)	HIV
CAP257_NIHU01_nef_OGV_B-W7	Sequence is predicted (fit 91%) to be of HIV subtype C.	C(1)	0.91	C(73),?(94),C(214),?(216),C(645)	HIV
CAP257_NIHU01_nef_OGV_W18-P3	Sequence is predicted (fit 92%) to be of HIV subtype C.	C(1)	0.92	C(193),?(195),C(624)	HIV
CAP257_NIHU01_nef_OGV_W24	Sequence is predicted (fit 92%) to be of HIV subtype C.	C(1)	0.92	C(73),?(94),C(214),?(216),C(645)	HIV
CAP257_NIHU01_nef_OGV_W25	Sequence is predicted (fit 92%) to be of HIV subtype C.	C(1)	0.92	C(193),?(195),C(624)	HIV
CAP257_NIHU01_nef_OGV_W36	Sequence is predicted (fit 91%) to be of HIV subtype C.	C(1)	0.91	C(193),?(195),C(624)	HIV
CAP257_NIHU01_nef_OGV_W4-P1	Sequence is predicted (fit 92%) to be of HIV subtype C.	C(1)	0.92	C(193),?(195),C(624)	HIV
CAP257_NIHU01_nef_OGV_W6	Sequence is predicted (fit 91%) to be of HIV subtype C.	C(1)	0.91	C(73),?(94),C(214),?(216),C(645)	HIV
CAP268_NIHU01_nef_OGV_W1	Sequence is predicted (fit 88%) to be of HIV subtype C.	C(1)	0.88	C(57),?(60),C(63),?(66),C(187),?(189),C(618)	HIV
CAP268_NIHU01_nef_OGV_W17	Sequence is predicted (fit 88%) to be of HIV subtype C.	C(1)	0.88	C(57),?(60),C(63),?(66),C(187),?(189),C(618)	HIV
CAP268_NIHU01_nef_OGV_W2.2	Sequence is predicted (fit 88%) to be of HIV subtype C.	C(1)	0.88	C(57),?(60),C(63),?(66),C(185),?(187),C(618)	HIV
CAP268_NIHU01_nef_OGV_W27	Sequence is predicted (fit 88%) to be of HIV subtype C.	C(1)	0.88	C(187),?(189),C(618)	HIV
CAP268_NIHU01_nef_OGV_W40	Sequence is predicted (fit 88%) to be of HIV subtype C.	C(1)	0.88	C(57),?(60),C(63),?(66),C(187),?(189),C(618)	HIV
CAP280_NIHU01_nef_OGV_W17	Sequence is predicted (fit 88%) to be of HIV subtype C.	C(1)	0.88	C(73),?(82),C(199),?(201),C(633)	HIV
CAP280_NIHU01_nef_OGV_W19	Sequence is predicted (fit 88%) to be a recombinant form of HIV subtypes (share in % > 0): C (56%) K (41%). Possible breakpoint(s) at position(s) 373 with respect to the query sequence.	C(0.56),K(0.41)	0.88	C(73),?(82),C(197),?(202),C(373),K(636)	HIV
CAP280_NIHU01_nef_OGV_W1_3p	Sequence is predicted (fit 88%) to be of HIV subtype C.	C(1)	0.88	C(73),?(82),C(199),?(201),C(633)	HIV
CAP280_NIHU01_nef_OGV_W2	Sequence is predicted (fit 87%) to be of HIV subtype C.	C(1)	0.87	C(73),?(82),C(197),?(202),C(636)	HIV
CAP280_NIHU01_nef_OGV_W28	Sequence is predicted (fit 88%) to be of HIV subtype C.	C(1)	0.88	C(73),?(82),C(202),?(207),C(636)	HIV
CAP287_NIHU01_nef_OGV_W13	Sequence is predicted (fit 88%) to be of HIV subtype C.	C(1)	0.88		HIV
CAP287_NIHU01_nef_OGV_W41	Sequence is predicted (fit 88%) to be of HIV subtype C.	C(1)	0.88		HIV
CAP287_NIHU01_nef_OGV_W44	Sequence is predicted (fit 87%) to be of HIV subtype C.	C(1)	0.87		HIV
CAP287_NIHU01_nef_OGV_W55	Sequence is predicted (fit 87%) to be of HIV subtype C.	C(1)	0.87		HIV
CAP287_NIHU01_nef_OGV_W7	Sequence is predicted (fit 88%) to be of HIV subtype C.	C(1)	0.88		HIV
CAP288_NIHU01_nef_OGV_B-W3	Sequence is predicted (fit 90%) to be of HIV subtype C.	C(1)	0.9	C(191),?(193),C(624)	HIV
CAP288_NIHU01_nef_OGV_B-W44	Sequence is predicted (fit 90%) to be of HIV subtype C.	C(1)	0.9	C(196),?(198),C(624)	HIV
CAP288_NIHU01_nef_OGV_W37	Sequence is predicted (fit 91%) to be of HIV subtype C.	C(1)	0.91	C(196),?(198),C(624)	HIV
CAP288_NIHU01_nef_OGV_W43	Sequence is predicted (fit 90%) to be of HIV subtype C.	C(1)	0.9	C(191),?(193),C(624)	HIV
CAP288_NIHU01_nef_OGV_W7	Sequence is predicted (fit 90%) to be of HIV subtype C.	C(1)	0.9	C(191),?(193),C(624)	HIV
CAP302_NIHU01_nef_OGV_B-W11	Sequence is predicted (fit 91%) to be of HIV subtype C.	C(1)	0.91	C(189),?(191),C(621)	HIV
CAP302_NIHU01_nef_OGV_B-W2	Sequence is predicted (fit 92%) to be of HIV subtype C.	C(1)	0.92	C(189),?(191),C(621)	HIV
CAP302_NIHU01_nef_OGV_B-W23	Sequence is predicted (fit 91%) to be of HIV subtype C.	C(1)	0.91	C(189),?(191),C(621)	HIV
CAP302_NIHU01_nef_OGV_B-W42	Sequence is predicted (fit 91%) to be of HIV subtype C.	C(1)	0.91	C(189),?(191),C(621)	HIV
CAP302_NIHU01_nef_OGV_B-W52	Sequence is predicted (fit 92%) to be of HIV subtype C.	C(1)	0.92	C(189),?(191),C(621)	HIV
CAP302_NIHU01_nef_OGV_B-W62	Sequence is predicted (fit 91%) to be of HIV subtype C.	C(1)	0.91	C(189),?(191),C(621)	HIV
CAP316_NIHU01_nef_OGV_B-W1	Sequence is predicted (fit 89%) to be of HIV subtype C.	C(1)	0.89	C(70),?(82),C(205),?(207),C(636)	HIV
CAP316_NIHU01_nef_OGV_B-W15	Sequence is predicted (fit 89%) to be of HIV subtype C.	C(1)	0.89	C(70),?(82),C(205),?(207),C(636)	HIV
CAP316_NIHU01_nef_OGV_B-W23	Sequence is predicted (fit 89%) to be of HIV subtype C.	C(1)	0.89	C(70),?(82),C(205),?(207),C(636)	HIV
CAP316_NIHU01_nef_OGV_B-W24	Sequence is predicted (fit 89%) to be of HIV subtype C.	C(1)	0.89	C(70),?(82),C(205),?(207),C(636)	HIV
CAP316_NIHU01_nef_OGV_B-W25	Sequence is predicted (fit 90%) to be of HIV subtype C.	C(1)	0.9	C(205),?(207),C(636)	HIV
CAP316_NIHU01_nef_OGV_W21	Sequence is predicted (fit 89%) to be of HIV subtype C.	C(1)	0.89	C(70),?(82),C(205),?(207),C(636)	HIV
CAP333_NIHU01_nef_OGV_W6	Sequence is predicted (fit 89%) to be of HIV subtype C.	C(1)	0.89	C(196),?(198),C(624)	HIV
CAP336_NIHU01_nef_OGV_B-W21	Sequence is predicted (fit 89%) to be of HIV subtype C.	C(1)	0.89	C(191),?(193),C(624)	HIV
CAP336_NIHU01_nef_OGV_B-W23	Sequence is predicted (fit 90%) to be of HIV subtype C.	C(1)	0.9	C(179),?(181),C(612)	HIV
CAP336_NIHU01_nef_OGV_B-W39	Sequence is predicted (fit 90%) to be of HIV subtype C.	C(1)	0.9	C(191),?(193),C(624)	HIV
CAP336_NIHU01_nef_OGV_B-W40	Sequence is predicted (fit 90%) to be of HIV subtype C.	C(1)	0.9	C(191),?(193),C(624)	HIV
CAP336_NIHU01_nef_OGV_W11	Sequence is predicted (fit 90%) to be of HIV subtype C.	C(1)	0.9	C(191),?(193),C(624)	HIV
CAP336_NIHU01_nef_OGV_W12	Sequence is predicted (fit 90%) to be of HIV subtype C.	C(1)	0.9	C(191),?(193),C(624)	HIV
CAP336_NIHU01_nef_OGV_W14	Sequence is predicted (fit 90%) to be of HIV subtype C.	C(1)	0.9	C(179),?(181),C(612)	HIV
CAP337_NIHU01_nef_OGV_W1	Sequence is predicted (fit 90%) to be of HIV subtype C.	C(1)	0.9	C(193),?(195),C(624)	HIV
CAP372_NIHU01_nef_OGV_W1	Sequence is predicted (fit 88%) to be of HIV subtype C.	C(1)	0.88	C(191),?(193),C(624)	HIV
CAP372_NIHU01_nef_OGV_W11	Sequence is predicted (fit 88%) to be of HIV subtype C.	C(1)	0.88	C(69),?(72),C(74),?(83),C(205),?(207),C(636)	HIV
CAP372_NIHU01_nef_OGV_W19	Sequence is predicted (fit 88%) to be of HIV subtype C.	C(1)	0.88	C(193),?(195),C(624)	HIV
CAP372_NIHU01_nef_OGV_W4	Sequence is predicted (fit 89%) to be of HIV subtype C.	C(1)	0.89	C(193),?(195),C(624)	HIV
CAP372_NIHU01_nef_OGV_W46	Sequence is predicted (fit 89%) to be of HIV subtype C.	C(1)	0.89	C(82),?(94),C(203),?(205),C(636)	HIV
CAP372_NIHU01_nef_OGV_W53	Sequence is predicted (fit 88%) to be of HIV subtype C.	C(1)	0.88	C(193),?(195),C(624)	HIV
