# Supplementary material for: The role of Nef in the long-term persistence of the replication-competent HIV reservoir in South African women
Source: J Virol. 2025 Jun 24;99(7):e00217-25. doi: 10.1128/jvi.00217-25 (PMC12282088; doi:10.1128/jvi.00217-25)
Supplement: Table S2 — Linear regression analyses. [file jvi.00217-25-s0003.xlsx]

## Sheet: Sheet1
Table S2. Within-participant linear regression analysis for the relationship between CD4 or MHC-I downregulation and estimated proviral survival time.
002 PID	Marker downregulated	n	Linear regression slope	Linear regression slope 95% CI	R squared	Linear regression P-value (slope significantly non-zero?)	Linear regression equation
CAP188	CD4	9	-0.0005386	-0,002869 to 0,001792	0.002939	0.6464	Y = -0,0005386*X + 0,8869
CAP206	CD4	9	0.004269	-0,003696 to 0,01224	0.009705	0.2906	Y = 0,004269*X + 0,8790
CAP217	CD4	7	-0.0005008	-0,009937 to 0,008935	0.0001911	0.9158	Y = -0,0005008*X + 3,003
CAP257	CD4	7	0.001658	-0,003783 to 0,007099	0.006488	0.3722	Y = 0,001658*X + 0,9460
CAP268	CD4	5	0.002765	-0,001784 to 0,007314	0.0417	0.2254	Y = 0,002765*X + 1,687
CAP280	CD4	5	0.0006958	-0,003147 to 0,004538	0.003732	0.7156	Y = 0,0006958*X + 2,871
CAP287	CD4	5	-0.003659	-0,007917 to 0,0005977	0.07016	0.09	Y = -0,003659*X + 3,576
CAP288	CD4	5	0.03082	-0,003538 to 0,06517	0.07072	0.0774	Y = 0,03082*X - 5,129
CAP302	CD4	6	-0.00337	-0,004684 to -0,002056	0.4443	<0,0001	Y = -0,003370*X + 4,982
CAP316	CD4	6	0.02262	-0,08283 to 0,1281	0.003549	0.6687	Y = 0,02262*X - 0,7692
CAP336	CD4	7	0.04038	-0,01389 to 0,09465	0.04363	0.1413	Y = 0,04038*X - 7,896
CAP372	CD4	6	-0.02765	-0,03915 to -0,01616	0.3183	<0,0001	Y = -0,02765*X + 11,58
CAP188	MHC-I	9	0.001482	-0,0002322 to 0,003196	0.03962	0.0891	Y = 0,001482*X + 3,646
CAP206	MHC-I	9	0.003107	-0,001820 to 0,008034	0.01338	0.2142	Y = 0,003107*X + 3,003
CAP217	MHC-I	7	-0.00243	-0,004958 to 9,727e-005	0.05904	0.0592	Y = -0,002430*X + 5,423
CAP257	MHC-I	7	-0.004087	-0,006175 to -0,002000	0.2124	0.0002	Y = -0,004087*X + 5,868
CAP268	MHC-I	5	-0.0009563	-0,005485 to 0,003572	0.004657	0.6716	Y = -0,0009563*X + 3,954
CAP280	MHC-I	5	-0.005354	-0,01033 to -0,0003831	0.117	0.0355	Y = -0,005354*X + 5,545
CAP287	MHC-I	5	0.004062	0,001767 to 0,006357	0.2423	0.0009	Y = 0,004062*X + 3,044
CAP288	MHC-I	5	0.0006555	-0,006270 to 0,007581	0.0008466	0.8495	Y = 0,0006555*X + 2,598
CAP302	MHC-I	6	-0.007327	-0,01889 to 0,004238	0.03014	0.2093	Y = -0,007327*X + 7,136
CAP316	MHC-I	6	-0.02262	-0,04028 to -0,004950	0.1126	0.0131	Y = -0,02262*X + 8,654
CAP336	MHC-I	7	-0.0539	-0,09391 to -0,01389	0.117	0.0092	Y = -0,05390*X + 18,75
CAP372	MHC-I	6	0.009471	0,004485 to 0,01446	0.2255	0.0004	Y = 0,009471*X + 0,3135
