# Supplementary material for: The role of Nef in the long-term persistence of the replication-competent HIV reservoir in South African women
Source: J Virol. 2025 Jun 24;99(7):e00217-25. doi: 10.1128/jvi.00217-25 (PMC12282088; doi:10.1128/jvi.00217-25)
Supplement: Table S3 — Experimental data. [file jvi.00217-25-s0004.xlsx]

## Sheet: README
Table S3. Experimental data.
Notes
1	The data contained in this spreadsheet is CD4 and MHC-I downregulation data for Nef pseudoviruses compared to a virus defective for Nef (deltaNef)
2	In the table below, there is a descriptor for each variable where the column heading is not self-explanatory
Column	Column Heading	Descriptor
A	PID	Participant identifier
B	Clone name	Nef pseudovirus being assessed for function
C	Time ART naïve (days)	Duration of untreated infection (days)
D	Time ART naïve (weeks)	Duration of untreated infection (weeks)
E	Weighted mean timing of entry into reservoir (weeks pre-ART)	Weighted mean time (weeks) pre-ART that the virus entered the reservoir- from phylogenetic analysis
F	Relative weeks prior to ART (%) using weighted mean	Relative weeks pre-ART that the virus entered the reservoir as a percentage of untreated infection (calculated using weighted mean)
G	Time on treatment until OGV (days)
H	Time on treatment until OGV (weeks)
I	Provirus survival time (weeks) using weighted mean	Duration of time that the provirus survived in the reservoir until blood draw sampling date (calculated using weighted mean timing)
J	Age at QVOA blood draw
K	Nadir CD4 count	Nadir CD4 count during untreated infection
L	AUC viral load, 3 mo p.i until ART	Area under the curve viral load during untreated infection, excluding peak viraemia (excl first 3 months of infection)
M - AF	Numbered 1 - 20	Individual replicates for downregulation by Nef
AG - AZ	Numbered 1 (%eGFP) - 20 (%eGFP)	eGFP expression (%infection of live SUPT1 cells)

## Sheet: CD4 downregulation
Table S3. Experimental data.
PID	Clone name	Time ART naïve (days)	Time ART naïve (weeks)	Weighted mean timing of entry into reservoir (weeks pre-ART)	Relative weeks prior to ART (%) using weighted mean	Time on treatment until OGV (days)	Time on treatment until OGV (weeks)	Provirus survival time (weeks) using weighted mean	Age category at QVOA blood draw	Nadir CD4 count	AUC viral load, 3 mo p.i until ART	1	2	3	4	5	6	7	8	9	10	11	12	13	14	15	16	17	18	19	20	1 (%eGFP)	2 (%eGFP)	3 (%eGFP)	4 (%eGFP)	5 (%eGFP)	6 (%eGFP)	7 (%eGFP)	8 (%eGFP)	9 (%eGFP)	10 (%eGFP)	11 (%eGFP)	12 (%eGFP)	13 (%eGFP)	14 (%eGFP)	15 (%eGFP)	16 (%eGFP)	17 (%eGFP)	18 (%eGFP)
100188	BW09	1726	246.571	126.356	-51.2453	1724	246.286	372.642	40-44	267	6.96524	0.220144	0.19752	0.178777	1.40768	1.33474	1.19177															32.9	31.2	31.5	31	29.2	29.1
100188	BW36	1726	246.571	20.7128	-8.40032	1724	246.286	266.998	40-44	267	6.96524	0.460349	0.439626	0.619671	0.309521	0.430247	1.67135	1.59333	1.68483													37.2	34.1	35.6	35.6	35.8	35.6	33.3	36.2
100188	W3P1	1726	246.571	69.2259	-28.0754	1724	246.286	315.512	40-44	267	6.96524	0.156222	0.154217	0.131393	0.294636	0.294366	1.2709	1.31593	1.26604	0.941658	0.980226	1.00284	0.512858	0.443378	0.452972	0.946202	0.807299	0.769673				26.3	26.4	27	32.1	30.8	27.6	25.5	26.6	42.8	38.1	25.5	41.6	28.1	34.1	31.3	28.4	25.2
100188	W3P2	1726	246.571	16.2186	-6.57766	1724	246.286	262.504	40-44	267	6.96524	0.393535	0.497065	0.480422	1.2158	1.46037	1.32673															42.2	41.5	42	34.5	32	36.9
100188	XW06	1726	246.571	179	-72.5956	1724	246.286	425.286	40-44	267	6.96524	0.272053	0.185303	0.245602	0.299096	0.993843	1.16886	1.19665														41.8	37.5	38.8	38.8	35.8	32.9	31.5
100188	XW07	1726	246.571	55.2605	-22.4116	1724	246.286	301.546	40-44	267	6.96524	0.147401	0.254037	0.229081	0.295926	0.392732	1.33764	1.25201	1.21497													27.7	27.7	28.8	30.4	30.6	29.3	23.2	24.8
100188	XW08	1726	246.571	13.261	-5.37815	1724	246.286	259.547	40-44	267	6.96524	0.229907	0.189443	0.167567	1.02003	1.18077	1.28663															26.9	25.3	28.9	28.6	27.8	24.8
100188	XW11	1726	246.571	87.8186	-35.6159	1724	246.286	334.104	40-44	267	6.96524	0.223416	0.194498	0.24005	0.567087	0.417797	1.5065	1.46426	1.4568													34.5	32.7	33.2	40.6	33.6	28.6	27.4	31.4
100188	XW12	1726	246.571	10	-4.05562	1724	246.286	256.286	40-44	267	6.96524	0.110927	0.117125	0.106975	0.357886	0.341246	1.23976	1.2433	1.25402													25.4	27.8	27.5	33.3	33.2	27.4	25	26.7
100206	BW06	1917	273.857	41.1141	-15.013	2005	286.429	327.543	45-49	240	7.62122	1.40448	1.30277	1.31364	1.92954	1.85355	1.76242	0.407096	0.375637	0.540126	6.1206	4.53234	4.56089									54.7	52.4	51.7	39.8	35.8	35.1	33.6	31.7	31.9	37.5	28.3	30
100206	BW08	1917	273.857	57.2441	-20.9029	2005	286.429	343.673	45-49	240	7.62122	1.37451	1.36204	1.35219	2.15045	1.98679	1.92675	1.08889	0.752389	10.1138	5.84127	5.72163										62.8	56.4	61.6	43.8	47.8	43.9	40.7	38.1	50.2	37.2	40.2
100206	BW12	1917	273.857	20.4012	-7.44958	2005	286.429	306.83	45-49	240	7.62122	1.11538	1.36249	1.50893	1.9034	2.21028	2.33718	0.918493	0.630735	1.03602	1.38416	1.34178	1.20744	9.28129	6.71783	6.97976						56.5	51.9	51.4	50.3	41.7	48.1	37	38.6	43.1	54.4	51.8	40.4	46.7	40.4	44.4
100206	BW14	1917	273.857	85.4099	-31.1878	2005	286.429	371.838	45-49	240	7.62122	1.08287	1.39057	1.54895	1.85469	2.31925	2.6349	0.348328	0.608832	0.553925	4.5421	4.81481	5.28044									54	53.2	54.5	47.7	39.4	46.5	34.2	34.8	35.6	41.2	38.5	36.7
100206	BW15	1917	273.857	14.7502	-5.38609	2005	286.429	301.179	45-49	240	7.62122	1.3581	1.33476	1.03096	1.83756	1.83456	1.7105	0.835525	0.762773	0.358131	0.386205	0.547257	0.264711	0.34839	0.466856	1.93289	1.61417	1.72662	5.6917	4.70455	4.24674	53.3	47.7	48.5	42.9	41	39.7	36.2	33.2	38.3	34.7	36.7	32.5	32.2	34.9	48.1	40.9	41.1	40
100206	BW27	1917	273.857	44.2641	-16.1632	2005	286.429	330.693	45-49	240	7.62122	1.42555	1.26496	1.47367	2.06939	2.68995	2.11263	0.371328	0.44105	0.502025	5.32961	5.04523	4.52448									47.8	48.6	51.5	41.3	34.7	34.9	28.7	27.7	27.9	35.1	30.3	21.4
100206	XW05	1917	273.857	79.1036	-28.885	2005	286.429	365.532	45-49	240	7.62122	1.52438	1.56636	1.63912	2.57715	2.87751	2.47051	0.343481	0.382738	5.18235	5.28628	3.81596										47	48	45.7	31.7	33.1	23.7	23.4	25.2	39.6	39.2	23.8
100206	XW10	1917	273.857	159.097	-58.0948	2005	286.429	445.525	45-49	240	7.62122	1.58499	1.52288	1.48197	2.19732	2.2017	2.31071	0.374047	0.560462	0.448482	7.57154	6.59559	5.1033									39.7	38.2	42.1	40	36	28.8	27.2	29	24.7	40.3	34.8	29.2
100206	XW12	1917	273.857	144.667	-52.8257	2005	286.429	431.096	45-49	240	7.62122	1.45117	1.30073	1.34644	2.4862	2.40265	1.79374	0.623887	0.61017	0.473246	9.17251	6.68711	4.29869									51.9	45.6	44.4	33.2	36.2	33.6	34	29.8	32.7	49.1	42	24.2
100217	BW10	2521	360.143	113.488	-31.5119	1670	238.571	352.059	30-34	256	6.74514	0.948787	0.951697	1.06445	3.83527	3.94072	4.14137	2.67326	2.34965	2.25533												41.7	40.7	39.3	36.7	37	25.1	44.2	47.4	39.4
100217	BW17	2521	360.143	120.787	-33.5386	1670	238.571	359.358	30-34	256	6.74514	0.938346	0.950752	1.07947	5.68746	5.17796	4.1802	2.69905	2.41201	2.4507												34.8	34.8	35	31.1	34.1	21.9	47.3	43.6	37.3
100217	XW02	2521	360.143	33.7698	-9.37677	1670	238.571	272.341	30-34	256	6.74514	1.00787	1.15581	1.03712	4.25138	3.93787	5.39312	2.62989	2.69798	2.64534												41.2	41.7	38.8	41.1	29.8	28.5	44.2	47.4	40.5
100217	XW03	2521	360.143	55.4528	-15.3974	1670	238.571	294.024	30-34	256	6.74514	1.05749	0.918934	0.763754	6.13338	5.49105	5.72041	2.62816	2.56566	2.23143												43.2	41.3	28.2	30.7	23.6	21	36.2	44	37.1
100217	XW07	2521	360.143	100.558	-27.9216	1670	238.571	339.129	30-34	256	6.74514	0.956311	0.706064	0.628202	5.4469	4.70091	2.64978	2.74164	2.72236													28.7	23.5	18.5	22.8	20.7	30.3	36	26.2
100217	XW08	2521	360.143	41.0593	-11.4008	1670	238.571	279.631	30-34	256	6.74514	1.10972	0.971143	0.774579	6.20875	5.8976	5.3307	2.67939	2.08347													52.1	46.2	36.3	34.7	34.1	31	53.5	47.7
100217	XW24	2521	360.143	179.139	-49.741	1670	238.571	417.71	30-34	256	6.74514	1.29547	1.24025	0.997911	6.27878	5.13102	4.65258	3.02481	2.63279	2.17025												51.3	47.6	24.6	37.7	33.4	33.8	45.9	40.7	33.3
100222	BW07	2225	317.857	111.167	-34.9738	2032	290.286	401.453	30-34	305	5.47619	1.0217	1.1743	3.21795	2.97626	2.45852	2.58378															28.4	25.2	19.5	27.9	27.5	16.2
100222	BW08	2225	317.857	31.559	-9.92867	2032	290.286	321.845	30-34	305	5.47619	1.18054	1.1865	1.27751	2.64776	2.99261	2.34483															19.7	18.9	13.1	20.9	15.1	11
100244	BW19	2663	380.429	142.601	-37.4843	1879	268.429	411.029	35-39	241	6.28211	1.09107	1.03948	1.02871	0.450276	0.482344	0.484251	1.02321	1.08224	0.978794												41	34.5	25.1	31.3	26.3	26.1	25.9	26.7	28.8
100257	18P3	1741	248.714	125.418	-50.4264	2229	318.429	443.846	35-39	170	6.22641	0.547145	0.572785	0.52967	1.19816	1.23618	1.36537	2.9432	2.80342	2.24073												42.8	39.4	42.3	45.2	39.6	46.5	52.5	41.3	32.7
100257	BW07	1741	248.714	11.1927	-4.50021	2229	318.429	329.621	35-39	170	6.22641	0.52259	0.520576	0.580359	1.30029	1.11179	1.16992	2.20752	2.52496	2.80023												33.4	41	44.5	47.9	46.8	43.5	48.7	47.1	48.2
100257	W4P1	1741	248.714	35.2508	-14.1732	2229	318.429	353.679	35-39	170	6.22641	0.664561	0.538644	0.596316	1.36256	1.3883	1.33748	2.76745	2.20928	2.93924												55.5	49.8	50.7	51	50.9	49.6	63.8	58.5	37.9
100257	XW06	1741	248.714	11.2003	-4.5033	2229	318.429	329.629	35-39	170	6.22641	0.524898	0.382854	0.519691	1.019	1.02842	1.05643	2.73038	2.87971	2.66209												40.4	31.5	39.7	32.4	35.2	31.7	49.9	45.7	26.2
100257	XW24	1741	248.714	37.0417	-14.8933	2229	318.429	355.47	35-39	170	6.22641	0.519628	0.45872	0.47354	1.02834	1.0257	1.01178	3.27113	3.00479	2.85996												39	37.6	39	36.5	35.8	35.8	49.6	43.1	38.2
100257	XW25	1741	248.714	120.73	-48.5416	2229	318.429	439.159	35-39	170	6.22641	0.542564	0.602962	1.5256	1.48142	1.49833	3.00175	3.10854	3.03418													33	34.9	43.9	35.9	46.3	58.2	53.9	46.3
100257	XW36	1741	248.714	36.2825	-14.588	2229	318.429	354.711	35-39	170	6.22641	1.21121	1.17415	1.22029	2.72075	2.56508	2.08462															39.3	40.4	39	51.9	37.2	39.1
100268	W2.2	1547	221	21.8655	-9.89389	2660	380	401.865	30-34	163	5.67929	2.7231	2.97207	2.62246	3.11283	3.11373	2.96793															3.76	3.09	3.1	14	13.4	11.2
100268	XW01	1547	221	19.2268	-8.69989	2660	380	399.227	30-34	163	5.67929	2.48541	2.37716	2.41398	2.88405	2.41437	2.46371	3.09061	3.11887													3.18	2.89	2.66	1.53	1.39	1.29	13.7	12.1
100268	XW17	1547	221	20.3903	-9.22639	2660	380	400.39	30-34	163	5.67929	2.63702	2.50433	2.60373	2.84124	3.27428	3.1661	2.9562	3.10546	2.81362												4.79	4.19	3.24	1.73	1.58	1.55	15.8	13.6	11.7
100268	XW27	1547	221	66.0732	-29.8974	2660	380	446.073	30-34	163	5.67929	2.74046	2.60033	2.59453	3.21078	2.93646	2.90228	2.96496	3.17118	3.07724												2.42	2.23	2.17	1.08	1.24	1.1	9.24	8.38	7
100268	XW40	1547	221	14.5133	-6.56709	2660	380	394.513	30-34	163	5.67929	2.59694	2.49082	2.39721	3.15805	2.94859																6.94	7.8	7.44	23.7	24
100280	1.3P	2098	299.714	109.741	-36.6153	1747	249.571	359.313	35-39	174	6.51509	2.94907	2.86607	3.13248	4.25652	3.3133	3.434															7.21	6.96	6.16	34.9	19.2	25.4
100280	XW02	2098	299.714	30.5036	-10.1776	1747	249.571	280.075	35-39	174	6.51509	2.98085	2.84138	2.9798	3.14577	3.35297	3.59607	3.40365	2.80379	3.13322												7.03	6.93	7.1	3.85	3.65	3.59	34	25.7	24.1
100280	XW17	2098	299.714	112.365	-37.4908	1747	249.571	361.937	35-39	174	6.51509	2.76648	2.68022	2.86266	3.34637	2.70855	2.61607	3.37318	3.2241													3.32	3.47	3.43	1.95	1.94	1.73	10.6	11.8
100280	XW19	2098	299.714	102.26	-34.1191	1747	249.571	351.831	35-39	174	6.51509	2.75757	2.79712	2.81125	4.54463	3.35267	2.8771															7.48	6.98	6.32	35.9	28.4	21.7
100280	XW28	2098	299.714	46.1565	-15.4002	1747	249.571	295.728	35-39	174	6.51509	2.51828	2.77812	2.9979	3.33373	3.36982	3.05895	2.80922	2.99822	2.90912												5.72	4.9	4.87	3.4	3.14	2.8	29.8	20.6	21.3
100287	XW07	1818	259.714	9.51829	-3.66491	1559	222.714	232.233	30-34	216	6.08211	1.23418	1.16471	1.2835	4.07118	3.55212	3.93999	3.28641	3.35588	3.12168												28.9	28.3	20	21	25.4	26.8	20.2	18.1	13.2
100287	XW13	1818	259.714	40.4362	-15.5695	1559	222.714	263.151	30-34	216	6.08211	1.30359	1.29224	1.35999	3.73526	2.813	2.531	3.44166	3.0621													24.5	21	16	20.2	19	16.6	22.2	18.2
100287	XW41	1818	259.714	37.5383	-14.4537	1559	222.714	260.253	30-34	216	6.08211	1.33965	1.18731	1.15784	3.15884	2.99471	3.71451	3.36432	3.05195	3.17665												32.3	27.7	16.8	24.9	28.1	20.3	23.2	18.9	14.7
100287	XW44	1818	259.714	223.115	-85.908	1559	222.714	445.83	30-34	216	6.08211	1.15418	1.26687	1.28979	2.20965	2.21178	2.50909	3.25581														17.4	14.8	12.1	16.2	16.7	9.77	11.2
100287	XW55	1818	259.714	5	-1.92519	1559	222.714	227.714	30-34	216	6.08211	1.20121	1.26841	1.31857	4.08386	3.93271	3.48226	3.63184	3.66769	3.18676												42.7	39.5	31.2	39.2	36.4	31.2	32.9	33	23.5
100288	BW03	1468	209.714	13.3097	-6.34659	1927	275.286	288.595	30-34	288	6.05536	3.3187	3.44094	3.26625	4.15692	4.05042	3.70734	3.9122	3.87184	3.94391												6.3	6.97	6.95	12	10	9.81	11	10.3	10.5
100288	BW44	1468	209.714	30.3214	-14.4584	1927	275.286	305.607	30-34	288	6.05536	3.92469	4.00692	3.62498	7.19702	6.97784	7.11381	4.40132	4.20973	4.33454												20.9	18.6	19.3	31.1	27.9	27.8	28.1	24.1	27.2
100288	XW07	1468	209.714	32.0106	-15.2639	1927	275.286	307.296	30-34	288	6.05536	3.35677	3.80383	3.66629	4.94021	5.17122	5.38635	3.84167	3.90506	3.56448												16.2	16.3	18	23.6	23.9	23.9	22.3	23.2	24.6
100288	XW37	1468	209.714	39.6496	-18.9065	1927	275.286	314.935	30-34	288	6.05536	3.54353	3.38992	3.84076	6.08897	5.04753	6.00234	4.15089	3.96897	3.96068												16.4	13.9	13.6	24.1	22.2	21.6	21.4	18.7	22.5
100288	XW43	1468	209.714	28.0456	-13.3732	1927	275.286	303.331	30-34	288	6.05536	3.29547	3.56549	3.46035	3.34333	4.29395	3.75108	4.0279	3.91745	3.93118												5.33	5.6	5.27	10.4	10.4	10.8	9.19	9.43	10.9
100302	BW02	1148	164	73.8167	-45.0102	1889	269.857	343.674	30-34	204	6.67457	4.03754	4.12122	3.88384	3.8384	3.87078	3.81346															32.9	30.6	27.4	25.4	25.8	24.2
100302	BW11	1148	164	3	-1.82927	1889	269.857	272.857	30-34	204	6.67457	3.89754	3.93662	4.09107	4.10801	4.24387	4.25633															18.5	15.8	13.8	17.4	17.4	15.1
100302	BW23	1148	164	74.2126	-45.2516	1889	269.857	344.07	30-34	204	6.67457	3.54667	3.67633	3.57782	3.51323	3.75633	3.70649															23.4	19	19	22.3	21.7	18.1
100302	BW42	1148	164	111.01	-67.689	1889	269.857	380.867	30-34	204	6.67457	3.62724	3.76806	3.7382	3.66385	3.68044	3.72283															40.7	39	35.3	39.6	38.2	37.1
100302	BW52	1148	164	125.021	-76.2324	1889	269.857	394.878	30-34	204	6.67457	3.67252	3.33854	3.79406	3.85353	3.83083	3.66281															13.1	13.4	13.3	10.5	10.3	9.68
100302	BW62	1148	164	62.7162	-38.2416	1889	269.857	332.573	30-34	204	6.67457	3.97291	4.00663	3.83685	3.81403	3.8813	3.76625															29.1	27.2	30.1	31	27.3	29
100316	BW01	1507	215.286	17.5855	-8.16846	1503	214.714	232.3	30-34	278	5.56856	3.36289	3.19426	3.05305	3.95616	3.94212	3.69816	3.48909	3.09809	3.07824												23.9	19.6	18.4	34.1	30.7	24.7	42.3	35.6	33.2
100316	BW15	1507	215.286	26.4553	-12.2885	1503	214.714	241.17	30-34	278	5.56856	3.05546	2.96789	3.12005	3.7714	3.72706	3.77143	2.94863	2.87882	2.85419												20.3	16.2	15.2	37.1	40.6	31	23	18.7	18.6
100316	BW23	1507	215.286	48.4451	-22.5027	1503	214.714	263.159	30-34	278	5.56856	3.10841	3.04037	3.05949	4.10979	4.06971	3.7159	3.11952	2.89694	2.8154												24.3	20.7	21	35.8	36.7	36.1	26.5	23.4	22
100316	BW24	1507	215.286	29.8212	-13.8519	1503	214.714	244.536	30-34	278	5.56856	24.5616	20.8539	21.3892	11.2486	9.78993	8.9415	3.08402	2.64381	2.71702												48.6	47.7	47.4	52.4	47.3	45	27.9	24.8	25.8
100316	BW25	1507	215.286	34.2732	-15.9199	1503	214.714	248.987	30-34	278	5.56856	3.24132	3.52183	3.31181	4.56635	4.31099	4.08549	2.75859	2.77948	2.86085												28.3	29.4	29.3	38.2	37.3	34.8	18.5	20.1	20.1
100316	XW21	1507	215.286	10.7536	-4.99505	1503	214.714	225.468	30-34	278	5.56856	2.90952	3.07144	2.84233	3.70544	3.59641	3.59904	2.83325	2.76615	2.84776												16.5	18.8	18.7	29.1	22.9	21.8	17.9	18.2	19
100333	XW06	1348	192.571	159.21	-82.676	1834	262	421.21	30-34	218	5.63647	3.65051	4.01614	3.73932	3.46783	3.62785	3.27027	3.85954	4.24781	3.5715												2.41	2.44	2.76	4.25	4.12	4.26	4.14	4.31	4.85
100336	BW21	993	141.857	2.51762	-1.77476	1807	258.143	260.66	25-29	74	6.38649	0.662121	3.67164	3.24456	3.2374	3.08255	3.41347															0.27	18.2	15.4	14.8	11.5	9.36
100336	BW23	993	141.857	4.31488	-3.04171	1807	258.143	262.458	25-29	74	6.38649	0.934007	0.970734	0.949156	3.99808	4.1863	4.02031	3.36973	3.62597	3.76204												0.34	0.25	0.14	22.9	28	19.4	16.1	13.9	10.8
100336	BW39	993	141.857	5.96601	-4.20565	1807	258.143	264.109	25-29	74	6.38649	1.18482	1.07309	0.990734	3.74785	3.2048	2.92919	2.83393	2.9329													28.4	23.6	17.9	28.7	21.2	20.1	27.4	21.1
100336	BW40	993	141.857	6.22283	-4.38669	1807	258.143	264.366	25-29	74	6.38649	1.30857	0.975472	1.10772	3.23754	4.14507	3.17278	3.7427														0.082	0.068	0.058	24.7	28.9	18.9	16.5
100336	XW11	993	141.857	20.2496	-14.2747	1807	258.143	278.392	25-29	74	6.38649	3.46503	3.63927	3.40591	3.49603	3.53636	3.56355															37	36.6	39.8	36.1	37.2	40.4
100336	XW12	993	141.857	17.7963	-12.5452	1807	258.143	275.939	25-29	74	6.38649	3.3067	3.48801	3.39116	2.93873	3.07165	2.71413															63.5	56	61.2	61	60.3	68.8
100336	XW14	993	141.857	6.04349	-4.26027	1807	258.143	264.186	25-29	74	6.38649	0.865973	0.833677	0.797831	4.16425	4.42674	4.36814	3.78516	3.62452	3.57247												29.5	24	13.1	29.1	32.6	30.5	16.7	20	23.5
100337	XW01	1173	167.571	13.7938	-8.23157	1943	277.571	291.365	30-34	267	6.18285	3.28766	3.06235	3.1703	3.70327	3.58896	3.44549	3.25386	3.19953	3.19381												34.7	32.9	34.6	39	39.1	37.7	23.5	22.7	23
100372	XW01	1272	181.714	22.8863	-12.5947	1730	247.143	270.029	30-34	309	6.21639	2.89386	2.78507	2.91175	2.94188	3.29135	3.2418	10.4786	7.95149	5.13289												24.2	25.2	26.9	26.2	24.4	23.5	53.7	49.1	28.9
100372	XW04	1272	181.714	79.7979	-43.914	1730	247.143	326.941	30-34	309	6.21639	2.97703	2.99452	3.08881	3.28769	2.95756	3.14302	3.4164	3.44868	3.23383												20	20.7	21.8	20.5	20.9	20.4	34.7	33.7	31.7
100372	XW11	1272	181.714	28.1227	-15.4763	1730	247.143	275.266	30-34	309	6.21639	3.02959	3.04347	3.66188	3.30393	3.49848	3.26308	2.81319	2.94628													15.7	17.7	17.4	18.5	20.2	17.5	17.4	18.6
100372	XW19	1272	181.714	89.7928	-49.4143	1730	247.143	336.936	30-34	309	6.21639	3.12692	3.2958	3.32992	3.5589	2.90552	3.56139	3.24247	2.67429	2.94035												19.5	22.3	22.9	15	15.8	18.8	25.9	25.8	27.7
100372	XW46	1272	181.714	40.7613	-22.4316	1730	247.143	287.904	30-34	309	6.21639	3.12873	3.11204	3.38635	3.28225	3.11782	3.29577	3.11152	3.08841													18.9	19.5	16.3	16	16.9	28.5	27.6	30.2
100372	XW53	1272	181.714	109.193	-60.0905	1730	247.143	356.336	30-34	309	6.21639	0.566573	0.627337	0.641158	0.758956	0.746422	0.709024	0.77199	0.762857	0.773301												13.2	14.6	14.3	21.4	21.6	18.3	20	16.1	16.8
[truncated: 2 more columns]

## Sheet: MHC-I downregulation
Table S3. Experimental data.
PID	Clone name	Time ART naïve (days)	Time ART naïve (weeks)	Weighted mean timing of entry into reservoir (weeks pre-ART)	Relative weeks prior to ART (%) using weighted mean	Time on treatment until OGV (days)	Time on treatment until OGV (weeks)	Provirus survival time (weeks) using weighted mean	Age category at QVOA blood draw	Nadir CD4 count	AUC viral load, 3 mo p.i until ART	1	2	3	4	5	6	7	8	9	10	11	12	13	14	15	16	17	18	19	20	1 (%eGFP)	2 (%eGFP)	3 (%eGFP)	4 (%eGFP)	5 (%eGFP)	6 (%eGFP)	7 (%eGFP)	8 (%eGFP)	9 (%eGFP)	10 (%eGFP)	11 (%eGFP)	12 (%eGFP)	13 (%eGFP)	14 (%eGFP)	15 (%eGFP)	16 (%eGFP)	17 (%eGFP)	18 (%eGFP)
100188	BW09	1726	246.571	126.356	-51.2453	1724	246.286	372.642	40-44	267	6.96524	3.97669	4.23039	4.27085	4.38606	4.40039	4.32703															32.9	31.2	31.5	31	29.2	29.1
100188	BW36	1726	246.571	20.7128	-8.40032	1724	246.286	266.998	40-44	267	6.96524	3.42468	3.38417	3.23262	3.21848	3.18006	3.5907	3.53997	3.558													37.2	34.1	35.6	35.6	35.8	35.6	33.3	36.2
100188	W3P1	1726	246.571	69.2259	-28.0754	1724	246.286	315.512	40-44	267	6.96524	4.30759	4.2808	4.19984	3.75247	3.97745	4.41187	4.48308	4.35612	4.10328	4.29885	4.71881	4.00534	4.00902	4.10347	4.32923	4.35067	4.26744				26.3	26.4	27	32.1	30.8	27.6	25.5	26.6	42.8	38.1	25.5	41.6	28.1	34.1	31.3	28.4	25.2
100188	W3P2	1726	246.571	16.2186	-6.57766	1724	246.286	262.504	40-44	267	6.96524	3.75458	3.96679	3.89405	3.97202	4.0975	3.99882															42.2	41.5	42	34.5	32	36.9
100188	XW06	1726	246.571	179	-72.5956	1724	246.286	425.286	40-44	267	6.96524	4.14883	4.24322	4.05834	3.88604	4.92676	4.34156	4.51915														41.8	37.5	38.8	38.8	35.8	32.9	31.5
100188	XW07	1726	246.571	55.2605	-22.4116	1724	246.286	301.546	40-44	267	6.96524	3.9047	3.78729	3.68812	3.78241	3.47884	4.03032	4.03997	3.97895													27.7	27.7	28.8	30.4	30.6	29.3	23.2	24.8
100188	XW08	1726	246.571	13.261	-5.37815	1724	246.286	259.547	40-44	267	6.96524	4.10391	4.02234	4.09976	4.23274	4.30391	4.21742															26.9	25.3	28.9	28.6	27.8	24.8
100188	XW11	1726	246.571	87.8186	-35.6159	1724	246.286	334.104	40-44	267	6.96524	4.18338	4.01629	4.09686	3.89343	3.87926	3.93664	4.29998	4.16292													34.5	32.7	33.2	40.6	33.6	28.6	27.4	31.4
100188	XW12	1726	246.571	10	-4.05562	1724	246.286	256.286	40-44	267	6.96524	4.96689	4.7527	4.72746	4.46	4.53041	4.56941	4.59891	4.59683													25.4	27.8	27.5	33.3	33.2	27.4	25	26.7
100206	BW06	1917	273.857	41.1141	-15.013	2005	286.429	327.543	45-49	240	7.62122	5.42179	5.10149	5.34243	3.66631	3.6389	3.58911	3.39043	3.40049	3.18207	3.42996	3.68204	3.9916									54.7	52.4	51.7	39.8	35.8	35.1	33.6	31.7	31.9	37.5	28.3	30
100206	BW08	1917	273.857	57.2441	-20.9029	2005	286.429	343.673	45-49	240	7.62122	3.78263	3.62805	3.69643	3.11177	3.13553	3.19978	2.96943	3.07024	2.83149	3.08081	3.24152										62.8	56.4	61.6	43.8	47.8	43.9	40.7	38.1	50.2	37.2	40.2
100206	BW12	1917	273.857	20.4012	-7.44958	2005	286.429	306.83	45-49	240	7.62122	7.38517	4.32434	4.01803	3.67226	3.75408	3.76309	2.83552	2.99427	2.96586	3.16208	3.27924	3.67566	3.12948	3.04503	3.15385						56.5	51.9	51.4	50.3	41.7	48.1	37	38.6	43.1	54.4	51.8	40.4	46.7	40.4	44.4
100206	BW14	1917	273.857	85.4099	-31.1878	2005	286.429	371.838	45-49	240	7.62122	7.66149	5.35305	5.12478	3.70595	3.91777	4.55314	3.15593	2.9039	3.02139	3.60502	3.35888	3.2285									54	53.2	54.5	47.7	39.4	46.5	34.2	34.8	35.6	41.2	38.5	36.7
100206	BW15	1917	273.857	14.7502	-5.38609	2005	286.429	301.179	45-49	240	7.62122	3.70611	3.89394	5.08889	2.90905	3.24699	3.20548	3.01737	2.93523	3.30189	3.23151	3.10537	3.60518	3.18196	3.12459	3.32682	3.38634	3.31383	3.12317	3.34869	3.34332	53.3	47.7	48.5	42.9	41	39.7	36.2	33.2	38.3	34.7	36.7	32.5	32.2	34.9	48.1	40.9	41.1	40
100206	BW27	1917	273.857	44.2641	-16.1632	2005	286.429	330.693	45-49	240	7.62122	7.9482	8.38294	7.15496	5.11872	5.76948	4.68969	3.49399	3.6715	3.53939	4.45575	4.37112	4.29073									47.8	48.6	51.5	41.3	34.7	34.9	28.7	27.7	27.9	35.1	30.3	21.4
100206	XW05	1917	273.857	79.1036	-28.885	2005	286.429	365.532	45-49	240	7.62122	8.42188	6.92038	8.57111	6.91177	7.25535	5.08492	4.27166	4.26062	4.74444	4.40272	4.19981										47	48	45.7	31.7	33.1	23.7	23.4	25.2	39.6	39.2	23.8
100206	XW10	1917	273.857	159.097	-58.0948	2005	286.429	445.525	45-49	240	7.62122	4.50117	4.16132	4.82599	4.1592	3.67313	4.1263	3.3367	3.12992	3.29639	3.16726	3.31841	3.1305									39.7	38.2	42.1	40	36	28.8	27.2	29	24.7	40.3	34.8	29.2
100206	XW12	1917	273.857	144.667	-52.8257	2005	286.429	431.096	45-49	240	7.62122	5.87151	6.11155	5.17741	4.92043	4.68004	3.79071	3.28596	3.31066	3.19219	3.38756	3.75136	3.74646									51.9	45.6	44.4	33.2	36.2	33.6	34	29.8	32.7	49.1	42	24.2
100217	BW10	2521	360.143	113.488	-31.5119	1670	238.571	352.059	30-34	256	6.74514	4.47321	4.48864	4.83547	5.04116	4.9603	4.81652	5.1482	5.30945	5.35176												41.7	40.7	39.3	36.7	37	25.1	44.2	47.4	39.4
100217	BW17	2521	360.143	120.787	-33.5386	1670	238.571	359.358	30-34	256	6.74514	4.37566	4.29797	4.58427	4.27906	4.20441	4.30535	4.76967	4.75134	4.87925												34.8	34.8	35	31.1	34.1	21.9	47.3	43.6	37.3
100217	XW02	2521	360.143	33.7698	-9.37677	1670	238.571	272.341	30-34	256	6.74514	4.41057	4.63156	4.58181	4.2411	4.17654	4.43117	4.79803	4.77444	4.66872												41.2	41.7	38.8	41.1	29.8	28.5	44.2	47.4	40.5
100217	XW03	2521	360.143	55.4528	-15.3974	1670	238.571	294.024	30-34	256	6.74514	4.70933	4.72182	4.77812	4.53681	4.6537	4.90819	5.45232	5.27133	5.2722												43.2	41.3	28.2	30.7	23.6	21	36.2	44	37.1
100217	XW07	2521	360.143	100.558	-27.9216	1670	238.571	339.129	30-34	256	6.74514	4.96172	4.77221	4.77486	5.09009	4.8433	5.56454	5.5063	5.71067													28.7	23.5	18.5	22.8	20.7	30.3	36	26.2
100217	XW08	2521	360.143	41.0593	-11.4008	1670	238.571	279.631	30-34	256	6.74514	3.99744	4.17398	4.19255	4.1798	4.4933	4.20848	4.52262	4.8213													52.1	46.2	36.3	34.7	34.1	31	53.5	47.7
100217	XW24	2521	360.143	179.139	-49.741	1670	238.571	417.71	30-34	256	6.74514	3.91635	3.93292	4.34078	3.17516	3.78179	3.40742	4.46383	4.4797	4.50244												51.3	47.6	24.6	37.7	33.4	33.8	45.9	40.7	33.3
100222	BW07	2225	317.857	111.167	-34.9738	2032	290.286	401.453	30-34	305	5.47619	2.88506	3.05591	3.61315	3.56416	3.4653	3.57872															28.4	25.2	19.5	27.9	27.5	16.2
100222	BW08	2225	317.857	31.559	-9.92867	2032	290.286	321.845	30-34	305	5.47619	3.47176	3.40578	3.5735	4.01244	3.96299	3.9486															19.7	18.9	13.1	20.9	15.1	11
100244	BW19	2663	380.429	142.601	-37.4843	1879	268.429	411.029	35-39	241	6.28211	4.90572	4.65833	4.89632	4.78473	4.78128	4.78832	4.68651	5.9683	5.08165												41	34.5	25.1	31.3	26.3	26.1	25.9	26.7	28.8
100257	18P3	1741	248.714	125.418	-50.4264	2229	318.429	443.846	35-39	170	6.22641	4.34367	4.3668	4.77642	3.9162	4.08423	4.0755	4.54648	4.64036	4.577												42.8	39.4	42.3	45.2	39.6	46.5	52.5	41.3	32.7
100257	BW07	1741	248.714	11.1927	-4.50021	2229	318.429	329.621	35-39	170	6.22641	4.40479	4.50224	4.51004	4.80997	4.63891	4.51496	5.18498	4.827	4.83648												33.4	41	44.5	47.9	46.8	43.5	48.7	47.1	48.2
100257	W4P1	1741	248.714	35.2508	-14.1732	2229	318.429	353.679	35-39	170	6.22641	3.95379	4.58045	4.18357	4.04299	3.85558	3.93181	4.41656	4.49429	4.48389												55.5	49.8	50.7	51	50.9	49.6	63.8	58.5	37.9
100257	XW06	1741	248.714	11.2003	-4.5033	2229	318.429	329.629	35-39	170	6.22641	4.26943	4.93595	4.39838	4.25638	4.21475	4.34906	4.61686	4.68745	4.86711												40.4	31.5	39.7	32.4	35.2	31.7	49.9	45.7	26.2
100257	XW24	1741	248.714	37.0417	-14.8933	2229	318.429	355.47	35-39	170	6.22641	4.20678	4.23441	4.08999	4.20953	4.04837	4.04606	4.9205	4.86526	4.76413												39	37.6	39	36.5	35.8	35.8	49.6	43.1	38.2
100257	XW25	1741	248.714	120.73	-48.5416	2229	318.429	439.159	35-39	170	6.22641	4.11235	3.91531	3.68356	3.73487	3.54175	3.61055	3.62372	3.7771													33	34.9	43.9	35.9	46.3	58.2	53.9	46.3
100257	XW36	1741	248.714	36.2825	-14.588	2229	318.429	354.711	35-39	170	6.22641	4.00029	4.01803	4.15934	4.81526	4.70467	5.32581															39.3	40.4	39	51.9	37.2	39.1
100268	W2.2	1547	221	21.8655	-9.89389	2660	380	401.865	30-34	163	5.67929	3.97144	3.82234	3.74679	3.20008	3.15805	3.01841	3.28688	3.34272	3.2962												3.76	3.09	3.1	1.11	1.08	0.97	14	13.4	11.2
100268	XW01	1547	221	19.2268	-8.69989	2660	380	399.227	30-34	163	5.67929	3.89438	3.77836	3.78625	3.81702	3.53238	3.6516	3.55437	3.5059	3.7444												3.18	2.89	2.66	1.53	1.39	1.29	13.7	12.1	11.1
100268	XW17	1547	221	20.3903	-9.22639	2660	380	400.39	30-34	163	5.67929	4.04568	3.87043	3.99072	3.64563	3.71265	3.57121	3.28131	3.3221	3.43101												4.79	4.19	3.24	1.73	1.58	1.55	15.8	13.6	11.7
100268	XW27	1547	221	66.0732	-29.8974	2660	380	446.073	30-34	163	5.67929	3.82681	3.77005	3.68204	3.75665	3.53353	3.47102	3.20486	3.25601	3.24917												2.42	2.23	2.17	1.08	1.24	1.1	9.24	8.38	7
100268	XW40	1547	221	14.5133	-6.56709	2660	380	394.513	30-34	163	5.67929	3.56438	3.80156	3.71578	3.14589	3.10985																6.94	7.8	7.44	23.7	24
100280	1.3P	2098	299.714	109.741	-36.6153	1747	249.571	359.313	35-39	174	6.51509	3.50883	3.62012	3.67733	3.78793	3.49298	3.61019															7.21	6.96	6.16	34.9	19.2	25.4
100280	XW02	2098	299.714	30.5036	-10.1776	1747	249.571	280.075	35-39	174	6.51509	3.64631	3.67131	3.62168	3.52478	3.65642	3.59385	3.81574	4.44551	3.76519												7.03	6.93	7.1	3.85	3.65	3.59	34	25.7	24.1
100280	XW17	2098	299.714	112.365	-37.4908	1747	249.571	361.937	35-39	174	6.51509	3.45688	3.51428	3.62589	3.27629	3.11798	3.07495	2.92587	2.96912													3.32	3.47	3.43	1.95	1.94	1.73	10.6	11.8
100280	XW19	2098	299.714	102.26	-34.1191	1747	249.571	351.831	35-39	174	6.51509	4.0383	3.90578	3.95037	4.57464	4.00959	4.18626															7.48	6.98	6.32	35.9	28.4	21.7
100280	XW28	2098	299.714	46.1565	-15.4002	1747	249.571	295.728	35-39	174	6.51509	3.93855	4.0896	4.06559	4.03461	4.02212	4.09909	6.38133	3.9615	3.94078												5.72	4.9	4.87	3.4	3.14	2.8	29.8	20.6	21.3
100287	XW07	1818	259.714	9.51829	-3.66491	1559	222.714	232.233	30-34	216	6.08211	3.29473	3.23512	3.37139	4.12032	4.13046	4.08902	4.19805	4.32653	4.54511												28.9	28.3	20	21	25.4	26.8	20.2	18.1	13.2
100287	XW13	1818	259.714	40.4362	-15.5695	1559	222.714	263.151	30-34	216	6.08211	3.6476	3.5635	3.62727	4.80232	4.7623	4.54897	4.5368	4.72839													24.5	21	16	20.2	19	16.6	22.2	18.2
100287	XW41	1818	259.714	37.5383	-14.4537	1559	222.714	260.253	30-34	216	6.08211	3.60209	3.51399	3.50761	4.92027	4.79561	4.68829	4.42335	4.70013	4.75481												32.3	27.7	16.8	24.9	28.1	20.3	23.2	18.9	14.7
100287	XW44	1818	259.714	223.115	-85.908	1559	222.714	445.83	30-34	216	6.08211	3.96778	4.10253	4.14772	5.41015	5.4197	5.01177	5.42004														17.4	14.8	12.1	16.2	16.7	9.77	11.2
100287	XW55	1818	259.714	5	-1.92519	1559	222.714	227.714	30-34	216	6.08211	3.16	3.06328	3.26206	3.94311	4.14838	4.06981	3.82442	3.92927	4.06817												42.7	39.5	31.2	39.2	36.4	31.2	32.9	33	23.5
100288	BW03	1468	209.714	13.3097	-6.34659	1927	275.286	288.595	30-34	288	6.05536	2.85077	2.86042	2.93312	2.80156	2.65693	2.67595	2.84968	2.97388	2.84292												6.3	6.97	6.95	12	10	9.81	11	10.3	10.5
100288	BW44	1468	209.714	30.3214	-14.4584	1927	275.286	305.607	30-34	288	6.05536	2.48432	2.5847	2.57854	2.37714	2.32978	2.37587	2.61274	2.69244	2.76613												20.9	18.6	19.3	31.1	27.9	27.8	28.1	24.1	27.2
100288	XW07	1468	209.714	32.0106	-15.2639	1927	275.286	307.296	30-34	288	6.05536	2.86263	2.89431	2.84516	2.60702	2.6333	2.77006	2.89652	2.89366	2.87193												16.2	16.3	18	23.6	23.9	23.9	22.3	23.2	24.6
100288	XW37	1468	209.714	39.6496	-18.9065	1927	275.286	314.935	30-34	288	6.05536	2.98839	3.05056	2.97822	2.67227	2.67852	2.68634	3.06218	2.97004	3.05057												16.4	13.9	13.6	24.1	22.2	21.6	21.4	18.7	22.5
100288	XW43	1468	209.714	28.0456	-13.3732	1927	275.286	303.331	30-34	288	6.05536	2.88116	2.91553	2.97866	2.60747	2.8248	2.75016	3.04037	3.03414	3.16569												5.33	5.6	5.27	10.4	10.4	10.8	9.19	9.43	10.9
100302	BW02	1148	164	73.8167	-45.0102	1889	269.857	343.674	30-34	204	6.67457	3.6464	3.55898	3.19312	6.40619	6.27857	6.33165	3.80203	3.66164	3.53935												32.9	30.6	27.4	8.86	8.49	8.13	25.4	25.8	24.2
100302	BW11	1148	164	3	-1.82927	1889	269.857	272.857	30-34	204	6.67457	3.56714	3.41808	3.35286	7.51095	7.23659	7.36931	4.28658	4.30752	4.11666												18.5	15.8	13.8	4.86	4.59	4.73	17.4	17.4	15.1
100302	BW23	1148	164	74.2126	-45.2516	1889	269.857	344.07	30-34	204	6.67457	3.52732	3.43699	3.40457	7.33867	7.20683	7.07858	4.24518	4.13636	3.78264												23.4	19	19	6.24	5.74	5.83	22.3	21.7	18.1
100302	BW42	1148	164	111.01	-67.689	1889	269.857	380.867	30-34	204	6.67457	2.94804	2.92838	2.92674	6.1224	5.76196	5.81615	3.6402	3.50619	3.42112												40.7	39	35.3	10.6	10.7	10.3	39.6	38.2	37.1
100302	BW52	1148	164	125.021	-76.2324	1889	269.857	394.878	30-34	204	6.67457	3.00796	3.15051	3.02107	6.41379	6.62513	6.39738	3.42703	3.23046	3.19101												13.1	13.4	13.3	3.77	3.71	3.79	10.5	10.3	9.68
100302	BW62	1148	164	62.7162	-38.2416	1889	269.857	332.573	30-34	204	6.67457	3.19266	3.17526	3.07261	7.85198	7.60132	7.67416	3.76663	3.72796	3.58153												29.1	27.2	30.1	9.49	10	10	31	27.3	29
100316	BW01	1507	215.286	17.5855	-8.16846	1503	214.714	232.3	30-34	278	5.56856	4.29362	4.1687	3.97727	3.71916	3.63833	3.52511	2.78461	2.6965	2.70059												23.9	19.6	18.4	34.1	30.7	24.7	42.3	35.6	33.2
100316	BW15	1507	215.286	26.4553	-12.2885	1503	214.714	241.17	30-34	278	5.56856	3.56224	3.47443	3.51067	3.40317	3.35529	3.38718	2.05935	2.03042	1.99937												20.3	16.2	15.2	37.1	40.6	31	23	18.7	18.6
100316	BW23	1507	215.286	48.4451	-22.5027	1503	214.714	263.159	30-34	278	5.56856	3.61274	3.51685	3.51717	3.22292	3.29898	3.20745	1.39779	1.3883	1.3788												24.3	20.7	21	35.8	36.7	36.1	26.5	23.4	22
100316	BW24	1507	215.286	29.8212	-13.8519	1503	214.714	244.536	30-34	278	5.56856	4.79049	4.48399	4.3183	2.78424	2.8209	2.81581	2.44966	2.33493	2.3093												48.6	47.7	47.4	52.4	47.3	45	27.9	24.8	25.8
100316	BW25	1507	215.286	34.2732	-15.9199	1503	214.714	248.987	30-34	278	5.56856	3.73927	3.77252	3.78056	3.02233	2.95849	2.90379	2.30186	2.29612	2.32396												28.3	29.4	29.3	38.2	37.3	34.8	18.5	20.1	20.1
100316	XW21	1507	215.286	10.7536	-4.99505	1503	214.714	225.468	30-34	278	5.56856	4.2348	4.40059	4.23242	3.84895	3.70129	3.60184	2.68042	2.64098	2.61525												16.5	18.8	18.7	29.1	22.9	21.8	17.9	18.2	19
100333	XW06	1348	192.571	159.21	-82.676	1834	262	421.21	30-34	218	5.63647	3.6094	3.63008	3.56501	3.44231	3.42707	3.37948	3.45344	3.64186	3.58457												2.41	2.44	2.76	4.25	4.12	4.26	4.14	4.31	4.85
100336	BW21	993	141.857	2.51762	-1.77476	1807	258.143	260.66	25-29	74	6.38649	4.34262	4.96837	4.58538	4.3868	4.27565	4.69022															0.27	18.2	15.4	14.8	11.5	9.36
100336	BW23	993	141.857	4.31488	-3.04171	1807	258.143	262.458	25-29	74	6.38649	5.34746	5.37716	4.86577	4.79518	4.7782	4.74395	4.93986	5.04412	4.65099												0.34	0.25	0.14	22.9	28	19.4	16.1	13.9	10.8
100336	BW39	993	141.857	5.96601	-4.20565	1807	258.143	264.109	25-29	74	6.38649	3.20818	3.17069	3.30605	3.07457	2.90844	3.02485	2.92584	2.98069													28.4	23.6	17.9	28.7	21.2	20.1	27.4	21.1
100336	BW40	993	141.857	6.22283	-4.38669	1807	258.143	264.366	25-29	74	6.38649	5.90526	5.21001	5.32575	4.72895	4.84873	4.62861	5.10573														0.082	0.068	0.058	24.7	28.9	18.9	16.5
100336	XW11	993	141.857	20.2496	-14.2747	1807	258.143	278.392	25-29	74	6.38649	2.59801	2.72676	2.72805	4.74185	5.01456	5.05738	3.25776	3.26034	3.30871												37	36.6	39.8	11.2	11.3	11.5	36.1	37.2	40.4
100336	XW12	993	141.857	17.7963	-12.5452	1807	258.143	275.939	25-29	74	6.38649	2.56166	2.66772	2.69782	5.89017	6.33863	6.08772	3.23281	3.35935	3.21694												63.5	56	61.2	19.5	20.2	19.3	61	60.3	68.8
100336	XW14	993	141.857	6.04349	-4.26027	1807	258.143	264.186	25-29	74	6.38649	4.68668	4.81306	5.07901	5.09292	5.20754	5.20991	5.11121	5.11103	4.94175												29.5	24	13.1	29.1	32.6	30.5	16.7	20	23.5
100337	XW01	1173	167.571	13.7938	-8.23157	1943	277.571	291.365	30-34	267	6.18285	3.61711	3.39043	3.46508	3.19873	3.16918	3.12498	2.92047	2.94297	2.96662												34.7	32.9	34.6	39	39.1	37.7	23.5	22.7	23
100372	XW01	1272	181.714	22.8863	-12.5947	1730	247.143	270.029	30-34	309	6.21639	3.24682	3.11882	3.10186	2.64188	2.81241	2.84351	2.6383	2.66058	3.00461												24.2	25.2	26.9	26.2	24.4	23.5	53.7	49.1	28.9
100372	XW04	1272	181.714	79.7979	-43.914	1730	247.143	326.941	30-34	309	6.21639	3.03519	3.03589	3.13067	2.82945	2.74742	2.74313	2.75263	2.75986	2.76662												20	20.7	21.8	20.5	20.9	20.4	34.7	33.7	31.7
100372	XW11	1272	181.714	28.1227	-15.4763	1730	247.143	275.266	30-34	309	6.21639	3.53439	3.66739	3.48299	3.33131	3.3762	3.21225	3.08599	3.06988													15.7	17.7	17.4	18.5	20.2	17.5	17.4	18.6
100372	XW19	1272	181.714	89.7928	-49.4143	1730	247.143	336.936	30-34	309	6.21639	3.1437	3.20662	3.24503	3.1276	2.79874	2.97491	2.85463	2.64229	2.7391												19.5	22.3	22.9	15	15.8	18.8	25.9	25.8	27.7
100372	XW46	1272	181.714	40.7613	-22.4316	1730	247.143	287.904	30-34	309	6.21639	3.35962	3.42872	2.85885	2.97168	2.88281	2.70336	2.6287	2.63517													18.9	19.5	16.3	16	16.9	28.5	27.6	30.2
100372	XW53	1272	181.714	109.193	-60.0905	1730	247.143	356.336	30-34	309	6.21639	5.00802	5.36022	5.37234	4.35453	4.37868	4.19779	3.76658	3.87628	3.8009												13.2	14.6	14.3	21.4	21.6	18.3	20	16.1	16.8
[truncated: 2 more columns]
